# Supplementary material for: Acoustic delivery of indocyanine green via biosynthetic gas vesicles for tumor photothermal therapy
Source: PLoS Biol. 2026 May 13;24(5):e3003786. doi: 10.1371/journal.pbio.3003786 (PMC13170872; doi:10.1371/journal.pbio.3003786)
Supplement: S1 Data — Each sheet corresponds to a specific figure. (XLSX) [file pbio.3003786.s001.xlsx]

## Sheet: √Fig.2
F				G					D				E
Wavel.	ICG	GVs	IGVs		10渭g/ml	20渭g/ml	30渭g/ml	40渭g/ml	X Number	Record 2: gvs	X Number	Record 6: icg-gvs	gvs	icg-gvs
400	0.381075	1.00011	1.00045	500	0.2032	0.2085	0.2167	0.224	0.4	0	0.4	0	-28.6	-21.1
402	0.381309	0.986369	0.986517	502	0.2012	0.2066	0.2142	0.2216	0.463	0	0.463	0	-27.3	-22.8
404	0.382129	0.979062	0.977079	504	0.2005	0.2055	0.2144	0.221	0.536	0	0.536	0	-32.7	-26.6
406	0.376742	0.968048	0.966067	506	0.1999	0.2052	0.2129	0.2196	0.621	0	0.621	0
408	0.371472	0.95867	0.952584	508	0.1983	0.2032	0.2103	0.2167	0.719	0	0.719	0
410	0.365499	0.949618	0.941573	510	0.198	0.2028	0.2104	0.2175	0.833	0	0.833	0
412	0.357185	0.939695	0.930787	512	0.1965	0.2016	0.2092	0.2153	0.965	0	0.965	0
414	0.349807	0.930425	0.920449	514	0.1954	0.2	0.2082	0.2137	1.117	0	1.117	0
416	0.341375	0.919847	0.910786	516	0.1949	0.1996	0.206	0.2116	1.294	0	1.294	0
418	0.337744	0.911123	0.900899	518	0.1937	0.1983	0.2056	0.211	1.499	0	1.499	0
420	0.328024	0.902726	0.891461	520	0.1936	0.1983	0.2053	0.2112	1.736	0	1.736	0
422	0.324862	0.893566	0.882697	522	0.1919	0.1968	0.2032	0.2093	2.01	0	2.01	0
424	0.318187	0.883969	0.873708	524	0.1912	0.1964	0.2024	0.2083	2.328	0	2.328	0
426	0.313503	0.876336	0.866742	526	0.1899	0.1948	0.2015	0.2067	2.696	0	2.696	0
428	0.309053	0.868702	0.858427	528	0.1891	0.1932	0.1997	0.2051	3.122	0	3.122	0
430	0.305774	0.859433	0.849663	530	0.1884	0.1927	0.1993	0.2043	3.615	0	3.615	0
432	0.299332	0.851254	0.840674	532	0.1873	0.1916	0.1981	0.2041	4.187	0	4.187	0
434	0.295585	0.842966	0.831685	534	0.1868	0.1917	0.1983	0.2035	4.849	0	4.849	0
436	0.286802	0.834351	0.824494	536	0.1861	0.1914	0.1977	0.2029	5.615	0	5.615	0
438	0.282703	0.825736	0.813258	538	0.1854	0.1905	0.1969	0.2025	6.503	0	6.503	0
440	0.27837	0.817884	0.805393	540	0.1846	0.1899	0.1958	0.2019	7.531	0	7.531	0
442	0.274857	0.810796	0.797753	542	0.1843	0.1895	0.1956	0.2012	8.721	0	8.721	0
444	0.270055	0.802181	0.791236	544	0.1834	0.1883	0.1944	0.2006	10.1	0	10.1	0
446	0.264902	0.792257	0.784045	546	0.1826	0.188	0.1941	0.1997	11.696	0	11.696	0
448	0.262092	0.785823	0.776404	548	0.1824	0.1879	0.1946	0.2004	13.545	0	13.545	0
450	0.257407	0.779389	0.769663	550	0.1812	0.1868	0.193	0.1998	15.686	0	15.686	0
452	0.256939	0.772301	0.762697	552	0.1809	0.1874	0.1944	0.2003	18.166	0	18.166	0
454	0.254128	0.764667	0.75618	554	0.1809	0.1865	0.1934	0.1999	21.037	0	21.037	0
456	0.253308	0.756925	0.748764	556	0.1795	0.1858	0.1928	0.2	24.363	0	24.363	0
458	0.251317	0.749727	0.740225	558	0.1792	0.186	0.1937	0.2008	28.214	0	28.214	0
460	0.250263	0.743402	0.73573	560	0.1784	0.1856	0.1928	0.2007	32.674	0	32.674	0
462	0.249795	0.735333	0.729438	562	0.1794	0.185	0.1938	0.2014	37.84	0	37.84	0
464	0.247921	0.72759	0.723371	564	0.1782	0.1852	0.1936	0.2016	43.821	0	43.821	0
466	0.244759	0.721156	0.715955	566	0.177	0.1843	0.1944	0.2025	50.748	0	50.748	0
468	0.241129	0.71374	0.709438	568	0.1768	0.1838	0.1935	0.2025	58.771	0	58.771	0
470	0.235742	0.70807	0.703146	570	0.1759	0.1836	0.194	0.204	68.061	0	68.061	2.014
472	0.228013	0.701527	0.695506	572	0.176	0.1829	0.1953	0.2055	78.82	0	78.82	8.454
474	0.220518	0.695529	0.689663	574	0.1749	0.1824	0.1951	0.2054	91.28	3.203	91.28	15.706
476	0.212554	0.689204	0.682472	576	0.174	0.1819	0.195	0.2068	105.709	12.119	105.709	18.103
478	0.204591	0.68048	0.677303	578	0.1742	0.1821	0.1963	0.2087	122.42	20.27	122.42	15.74
480	0.193934	0.675245	0.668764	580	0.1738	0.1824	0.1973	0.2102	141.772	21.381	141.772	11.847
482	0.184565	0.667285	0.660899	582	0.1735	0.1825	0.1978	0.2121	164.183	17.522	164.183	8.486
484	0.177187	0.661396	0.656405	584	0.1731	0.1823	0.1987	0.2139	190.137	12.4	190.137	6.087
486	0.171332	0.655507	0.649438	586	0.1727	0.1824	0.2003	0.2156	220.194	7.539	220.194	4.291
488	0.163719	0.650164	0.643371	588	0.1721	0.1824	0.2014	0.2178	255.002	3.743	255.002	2.912
490	0.157747	0.644166	0.638876	590	0.1719	0.1827	0.2023	0.2206	295.312	1.425	295.312	1.939
492	0.153531	0.638931	0.633708	592	0.1711	0.1828	0.2036	0.2226	341.995	0.356	341.995	1.293
494	0.149783	0.632497	0.62809	594	0.1716	0.1839	0.2069	0.2275	396.058	0.042	396.058	0.875
496	0.146153	0.626608	0.621348	596	0.1707	0.1839	0.2077	0.2292	458.666	0	458.666	0.595
498	0.142991	0.621374	0.616629	598	0.1702	0.1834	0.209	0.2315	531.172	0	531.172	0.414
500	0.140883	0.615267	0.613483	600	0.1705	0.1844	0.2112	0.2351	615.139	0	615.139	0.31
502	0.139712	0.609815	0.608764	602	0.1708	0.1859	0.2147	0.2413	712.379	0	712.379	0.248
504	0.136901	0.603599	0.604719	604	0.1692	0.1848	0.2146	0.2423	824.992	0	824.992	0.199
506	0.134091	0.598255	0.599775	606	0.17	0.1861	0.2174	0.2471	955.406	0	955.406	0.151
508	0.131514	0.592257	0.591011	608	0.1696	0.1867	0.2206	0.2521	1106.43	0	1106.43	0.111
510	0.12964	0.588004	0.586517	610	0.1701	0.1879	0.2226	0.2558	1281.34	0	1281.34	0.08
512	0.127181	0.583206	0.582022	612	0.1695	0.1877	0.2247	0.2593	1483.89	0	1483.89	0.058
514	0.125893	0.577208	0.576629	614	0.1695	0.1887	0.2277	0.265	1718.47	0	1718.47	0.042
516	0.124253	0.573282	0.571685	616	0.169	0.1893	0.2308	0.2693	1990.12	0	1990.12	0.028
518	0.122263	0.566957	0.566292	618	0.1697	0.1907	0.2335	0.2747	2304.72	0	2304.72	0.014
520	0.120623	0.561832	0.562022	620	0.1691	0.1915	0.2362	0.2794	2669.04	0	2669.04	0.005
522	0.119335	0.557906	0.557753	622	0.169	0.1919	0.2387	0.283	3090.96	0	3090.96	0.002
524	0.119101	0.551908	0.553933	624	0.1695	0.1937	0.2427	0.2884	3579.58	0	3579.58	0
526	0.118164	0.545038	0.546067	626	0.1694	0.1947	0.2453	0.2933	4145.44	0	4145.44	0
528	0.117929	0.541439	0.54382	628	0.1693	0.1948	0.2468	0.2966	4800.75	0	4800.75	0
530	0.118164	0.537186	0.539551	630	0.1687	0.1963	0.2493	0.3011	5559.64	0	5559.64	0
532	0.118281	0.532061	0.535506	632	0.169	0.1969	0.2526	0.3055	6438.51	0	6438.51	0
534	0.119569	0.527263	0.531236	634	0.1697	0.1973	0.2555	0.3094	7456.3	0	7456.3	0
536	0.121091	0.523882	0.528764	636	0.1691	0.1986	0.2577	0.3132	8634.99	0	8634.99	0
538	0.124019	0.519193	0.524944	638	0.1695	0.2002	0.2598	0.3166	10000	0	10000	0
540	0.126479	0.513631	0.52	640	0.1694	0.2003	0.262	0.3205
542	0.127533	0.509815	0.517753	642	0.1696	0.2015	0.2653	0.3247
544	0.130577	0.505344	0.513933	644	0.17	0.2012	0.2676	0.3282
546	0.133622	0.502072	0.508764	646	0.1697	0.2017	0.2691	0.3308
548	0.137135	0.496947	0.507191	648	0.1693	0.2027	0.2708	0.3339
550	0.141937	0.493348	0.504045	650	0.17	0.2046	0.2737	0.338
552	0.146387	0.489422	0.500225	652	0.1694	0.2048	0.2751	0.3401
554	0.150369	0.484406	0.496629	654	0.1698	0.2056	0.2769	0.3434
556	0.155873	0.479607	0.494831	656	0.1693	0.2061	0.2789	0.3457
558	0.16126	0.475791	0.490112	658	0.1695	0.2068	0.2808	0.3491
560	0.166062	0.472301	0.487416	660	0.1694	0.2075	0.2825	0.3512
562	0.172151	0.468811	0.484719	662	0.1694	0.2072	0.2829	0.3524
564	0.178827	0.464449	0.481124	664	0.1691	0.2087	0.2855	0.3558
566	0.185853	0.460087	0.478876	666	0.1695	0.2089	0.2872	0.3581
568	0.190889	0.456598	0.475955	668	0.1702	0.2101	0.2886	0.3604
570	0.198501	0.451908	0.472809	670	0.1699	0.2103	0.29	0.362
572	0.206464	0.448746	0.469438	672	0.1694	0.2105	0.2915	0.3644
574	0.216302	0.445802	0.468539	674	0.1706	0.2115	0.2931	0.367
576	0.223562	0.441003	0.465393	676	0.1694	0.2123	0.2951	0.3688
578	0.23176	0.438059	0.461798	678	0.1706	0.2127	0.2963	0.3701
580	0.243237	0.43446	0.459775	680	0.1697	0.2131	0.298	0.3729
582	0.253191	0.430752	0.457753	682	0.1695	0.2133	0.2991	0.3741
584	0.262209	0.426718	0.454607	684	0.1697	0.2141	0.2998	0.3758
586	0.272983	0.424427	0.453034	686	0.1701	0.2141	0.3021	0.3788
588	0.284225	0.420502	0.449663	688	0.1708	0.2149	0.3034	0.3806
590	0.298513	0.416794	0.449213	690	0.1706	0.216	0.3049	0.3829
592	0.307999	0.413631	0.445169	692	0.1709	0.2157	0.3066	0.385
594	0.324862	0.41036	0.443371	694	0.1717	0.2177	0.3093	0.3873
596	0.334582	0.407306	0.44382	696	0.172	0.2186	0.3105	0.39
598	0.346645	0.404035	0.442472	698	0.1721	0.2194	0.3121	0.3911
600	0.361284	0.400763	0.440449	700	0.1718	0.2197	0.3132	0.3928
602	0.380724	0.396838	0.439775	702	0.1726	0.2201	0.315	0.3949
604	0.394777	0.394984	0.437978	704	0.1736	0.2222	0.3182	0.3985
606	0.410938	0.391276	0.436404	706	0.1735	0.2227	0.3198	0.4
608	0.428856	0.38735	0.434831	708	0.1741	0.2243	0.3223	0.4032
610	0.443612	0.385714	0.434831	710	0.1748	0.2253	0.3236	0.4051
612	0.458719	0.382661	0.434382	712	0.1749	0.2261	0.3259	0.4072
614	0.482258	0.378408	0.433933	714	0.1757	0.227	0.3275	0.4091
616	0.499356	0.375463	0.433258	716	0.1758	0.2282	0.329	0.4107
618	0.51622	0.372846	0.432584	718	0.1764	0.2284	0.3306	0.413
620	0.534372	0.369466	0.432584	720	0.1765	0.2293	0.3319	0.4146
622	0.551001	0.367176	0.43191	722	0.1766	0.2303	0.3335	0.4158
624	0.571613	0.364667	0.433258	724	0.1773	0.2317	0.3351	0.4177
626	0.587657	0.361505	0.432809	726	0.1776	0.2322	0.3361	0.4191
628	0.606511	0.358997	0.433258	728	0.1781	0.233	0.3373	0.4202
630	0.622321	0.355943	0.432584	730	0.1777	0.2333	0.3386	0.4213
632	0.640356	0.352999	0.431461	732	0.178	0.2339	0.3395	0.4217
634	0.654878	0.350382	0.432135	734	0.1782	0.2342	0.3396	0.4225
636	0.670336	0.347546	0.432809	736	0.1785	0.2344	0.3403	0.4233
638	0.685443	0.345583	0.433708	738	0.179	0.2343	0.3401	0.4231
640	0.699028	0.341876	0.433483	740	0.1787	0.2344	0.3404	0.4234
642	0.712027	0.340349	0.434831	742	0.1787	0.2347	0.3398	0.4228
644	0.727603	0.337296	0.43573	744	0.1787	0.234	0.3396	0.4225
646	0.739197	0.334896	0.43573	746	0.1778	0.2339	0.3388	0.4217
648	0.752898	0.331734	0.436854	748	0.1785	0.2336	0.3391	0.4217
650	0.763438	0.330971	0.437079	750	0.1783	0.2322	0.3382	0.4212
652	0.773393	0.328244	0.437753	752	0.1772	0.2316	0.3371	0.4201
654	0.786743	0.3253	0.438876	754	0.1776	0.2314	0.3369	0.4196
656	0.794941	0.322683	0.438876	756	0.1776	0.2316	0.3376	0.4196
658	0.805832	0.321047	0.438876	758	0.1777	0.2313	0.3372	0.4195
660	0.812507	0.318866	0.439551	760	0.1777	0.2317	0.3376	0.4198
662	0.821993	0.317121	0.440899	762	0.1775	0.2321	0.3379	0.4193
664	0.830074	0.313522	0.440899	764	0.1776	0.2321	0.3384	0.42
666	0.838623	0.311559	0.442247	766	0.1783	0.2326	0.3385	0.4209
668	0.844595	0.309815	0.443596	768	0.1786	0.2333	0.3398	0.4225
670	0.853144	0.307525	0.44427	770	0.1787	0.2338	0.3416	0.4238
672	0.859234	0.305453	0.445618	772	0.18	0.2357	0.3438	0.4261
674	0.864621	0.304253	0.445843	774	0.181	0.2376	0.3466	0.4286
676	0.871882	0.300981	0.449213	776	0.1818	0.2392	0.349	0.4314
678	0.877972	0.299564	0.449663	778	0.1831	0.2413	0.352	0.4348
680	0.883476	0.297056	0.451011	780	0.184	0.2426	0.3542	0.4369
682	0.887809	0.294984	0.452809	782	0.1854	0.245	0.3577	0.4404
684	0.893781	0.292803	0.454607	784	0.1859	0.2466	0.36	0.4433
686	0.898466	0.291385	0.457303	786	0.1878	0.2494	0.3643	0.4468
688	0.903267	0.288986	0.457978	788	0.1887	0.2503	0.3661	0.4496
690	0.907718	0.28735	0.459326	790	0.1903	0.2527	0.3689	0.453
692	0.912402	0.28615	0.462022	792	0.1912	0.2541	0.3711	0.4553
694	0.917086	0.283642	0.463371	794	0.1926	0.2563	0.3747	0.4588
696	0.921185	0.281461	0.467416	796	0.1934	0.2576	0.3769	0.461
698	0.924581	0.28048	0.467416	798	0.194	0.2594	0.3792	0.4634
700	0.927392	0.279389	0.470112	800	0.1943	0.26	0.3808	0.465
702	0.930437	0.277535	0.470562	802	0.1953	0.2611	0.3822	0.4669
704	0.933833	0.275354	0.471685	804	0.1953	0.2615	0.3832	0.4683
706	0.936409	0.274046	0.473708	806	0.195	0.2611	0.3833	0.469
708	0.939688	0.272301	0.473483	808	0.194	0.2611	0.3832	0.4693
710	0.940625	0.270992	0.474831	810	0.1936	0.2603	0.3829	0.4687
712	0.943202	0.269029	0.476854	812	0.1927	0.2599	0.3822	0.4681
714	0.944958	0.267503	0.476854	814	0.192	0.2582	0.3806	0.4665
716	0.945895	0.266085	0.475281	816	0.1903	0.2567	0.3787	0.4649
718	0.946481	0.264885	0.47618	818	0.1891	0.2541	0.3766	0.4623
720	0.947886	0.263359	0.474607	820	0.1871	0.2514	0.3727	0.4588
722	0.948589	0.261505	0.473708	822	0.1857	0.2497	0.3699	0.4563
724	0.94976	0.260523	0.474157	824	0.184	0.2467	0.3667	0.4525
726	0.950697	0.258888	0.471236	826	0.1821	0.244	0.3625	0.4476
728	0.951868	0.257579	0.471461	828	0.1792	0.2398	0.3564	0.4422
730	0.952688	0.256489	0.472135	830	0.1775	0.2372	0.3518	0.437
732	0.95339	0.254635	0.471461	832	0.175	0.2323	0.3452	0.4297
734	0.954327	0.25398	0.47191	834	0.172	0.2288	0.3398	0.4243
736	0.954796	0.252236	0.47236	836	0.1702	0.2257	0.3357	0.4198
738	0.956552	0.251145	0.473933	838	0.1668	0.2209	0.3289	0.4116
740	0.957255	0.249509	0.475506	840	0.1643	0.2168	0.3229	0.4044
742	0.959246	0.248092	0.477753	842	0.1621	0.2131	0.3161	0.398
744	0.960885	0.246456	0.479326	844	0.1604	0.2096	0.3108	0.3916
746	0.962876	0.245256	0.482697	846	0.1587	0.2069	0.3052	0.3848
748	0.964867	0.24373	0.485843	848	0.1572	0.2038	0.3	0.3786
750	0.967678	0.242312	0.489438	850	0.155	0.2002	0.2945	0.3724
752	0.969551	0.241221	0.493483	852	0.1535	0.1975	0.289	0.3665
754	0.972245	0.239477	0.499101	854	0.1517	0.195	0.2844	0.3609
756	0.97529	0.238277	0.504494	856	0.1507	0.1925	0.2795	0.3549
758	0.979506	0.236641	0.509213	858	0.1496	0.19	0.2746	0.3491
760	0.982199	0.235333	0.516854	860	0.1485	0.1877	0.2708	0.3438
762	0.984659	0.234133	0.519551	862	0.1475	0.186	0.2672	0.3387
764	0.986884	0.232715	0.525393	864	0.1465	0.1837	0.2633	0.3339
766	0.989929	0.231734	0.529213	866	0.1461	0.1822	0.2592	0.3287
768	0.993325	0.230316	0.534157	868	0.1459	0.1811	0.2565	0.3242
770	0.995198	0.228462	0.537753	870	0.1455	0.18	0.2535	0.3194
772	0.997189	0.227917	0.540899	872	0.1459	0.1787	0.2504	0.3152
774	0.999063	0.225736	0.543146	874	0.1452	0.1776	0.2469	0.3105
776	1	0.225409	0.543371	876	0.1442	0.175	0.2426	0.305
778	1	0.224755	0.543146	878	0.143	0.1728	0.2373	0.2979
780	0.998829	0.223228	0.54	880	0.1421	0.1702	0.233	0.2915
782	0.997775	0.222246	0.537753	882	0.1411	0.1685	0.2296	0.2867
784	0.995433	0.220938	0.530787	884	0.1395	0.1659	0.2256	0.281
786	0.993091	0.219629	0.52427	886	0.1374	0.1627	0.2196	0.2731
788	0.989226	0.218866	0.514382	888	0.1361	0.1602	0.2144	0.2662
790	0.985127	0.217884	0.50764	890	0.1346	0.1575	0.2092	0.2581
792	0.981262	0.216903	0.494607
794	0.975524	0.215812	0.484719
796	0.971542	0.214068	0.471461
798	0.965687	0.213631	0.461348
800	0.961354	0.212541	0.448764
802	0.956318	0.211123	0.43573
804	0.950814	0.209815	0.42427
806	0.947183	0.208397	0.411461
808	0.942499	0.207197	0.401124
810	0.940274	0.207088	0.392135
812	0.936644	0.204907	0.382697
814	0.934301	0.203817	0.374157
816	0.932545	0.202508	0.365393
818	0.931842	0.200872	0.358876
820	0.931842	0.199455	0.35236
822	0.930085	0.199128	0.34764
824	0.931022	0.197819	0.344045
826	0.9295	0.196183	0.338876
828	0.929617	0.195965	0.33573
830	0.929383	0.194875	0.331685
832	0.930554	0.192694	0.326067
834	0.931491	0.192585	0.322472
836	0.931257	0.190622	0.321573
838	0.932545	0.189313	0.317079
840	0.93313	0.188222	0.31236
842	0.93395	0.187132	0.310112
844	0.934653	0.185605	0.306966
846	0.93477	0.185278	0.302921
848	0.936175	0.183533	0.301348
850	0.936761	0.182225	0.298427
852	0.9384	0.181243	0.29573
854	0.937932	0.180153	0.29236
856	0.938283	0.178844	0.289213
858	0.9384	0.178517	0.286067
860	0.938869	0.177426	0.283146
862	0.938166	0.176336	0.281573
864	0.937932	0.176118	0.279326
866	0.936995	0.175354	0.278427
868	0.935473	0.175136	0.27618
870	0.933365	0.175245	0.274831
872	0.929968	0.175245	0.275056
874	0.926455	0.174482	0.272135
876	0.922239	0.173828	0.269888
878	0.916149	0.171865	0.266292
880	0.907718	0.170665	0.263146
882	0.899988	0.169138	0.259775
884	0.890385	0.168048	0.255281
886	0.881251	0.165976	0.251011
888	0.86872	0.16434	0.246966
890	0.856892	0.163359	0.244045
892	0.843424	0.161941	0.240225
894	0.827732	0.161505	0.241124

## Sheet: √Fig.3
D							E							F
	GVs			ICG-GVs				ICG			ICG-GVs				ICG			ICG-GVs
2.2	6.76	5.98	6.34	6.84	6.34	6.63	10	1.76	1.98	1.83	1.84	1.34	1.47	10	4	3.9	3.1	2.8	3.7	3.2
2.4	10.47	10.37	10.41	10.98	10.12	10.48	20	2.47	2.77	2.57	2.98	2.12	2.49	20	7.4	7.7	6.1	7.8	6.7	5.5
2.6	15.36	15.48	15.42	15.47	15.09	15.26	30	3.36	4.28	3.88	3.47	4.09	3.86	30	9.6	9.8	8.5	9.3	8.3	10.9
3	20.75	20.46	20.55	21.08	20.59	20.87	40	5.65	5.46	5.55	5.28	5.59	5.42	40	12	10.7	12.4	12.7	9.7	10.4

## Sheet: README
This file contains all underlying numerical data for the indicated figures.
For each quantitative dataset where n ≥ 3 (all panels except Fig 2D, 2F, 2G):
- Each data point shown in the manuscript is the mean of three independent replicates.
- Error bars represent standard deviation (SD) calculated as:
SD = sqrt( sum((x_i - mean)^2) / (n-1) )
- The Excel sheet provides all individual replicate values.
For Fig 2D (size distribution) and Fig 2F/2G (UV-Vis spectra):
- These are representative single measurements (not averaged from multiple replicates). No error bars are shown in the manuscript, and thus no replicate values are provided.
Sheets:
- √Fig.2: Contains size distribution (D), zeta potential (E, with 3 replicates), and UV-Vis spectra (F, G – single representative).
- √Fig.3: CEUS, PA, NIRF signals (3 replicates).
- √Fig.4: Cell viability (D) and tumor fluorescence (H) – 3 replicates.
- √Fig.5: Photothermal temperature data (B, C, D, F) – 3 replicates.
- √Fig.S2–S6: Stability, biocompatibility, PK, hematology, histology – all 3 replicates.

## Sheet: √Fig.4
D						H
Control	US+Laser	IGVs	IGVs+US	IGVs+Laser	IGVs+US+Laser		ICG			IGVs			Burst
0.014184	0.0176695	2.02418	0.216313	9.35122	91.4892	30	678.53	655.43	673.21	755.07	735.65	771.21	671.57	650.51	682.14
0.213307	0.135598	1.71954	0.0233793	8.22943	84.9841	120	637.62	620.47	655.73	737.98	719.34	752.21	655.6	626.73	660.32
0.599045	0.56282	2.19094	0.108734	14.278	95.1155	240	640.93	625.62	661.28	726.38	714.72	743.52	670.28	649.82	696.82
						480	546.45	521.34	561.72	552.14	525.52	569.01	696.26	676.71	717.92
						720	479.56	466.83	497.23	466.89	448.82	482.82	622.92	641.92	609.43

## Sheet: √Fig.5
B													C
	0.5W/cm2			0.75W/cm2			1.0W/cm2			1.25W/cm2				0 μg/mL			10 μg/mL			20 μg/mL			30 μg/mL			40 μg/mL
90	24.7	24.1	23.7	43.8	42.7	41.4	54.2	52.5	55.9	64.3	62.4	66.8	0	24.1	23.1	24.5	24.5	23.8	24.7	24.7	24.2	25.1	24.9	24.5	25.2	25.5	25.2	25.9
120	25	24.6	25.2	44.9	42.6	43.7	55.7	53.7	56.7	67.5	66.1	68.2	30	24.2	23.2	24.8	27.6	27.1	28.2	32.6	32.1	33	38.5	38.2	38.8	48.7	48.4	48.9
150	25.3	24.5	25.1	45.7	43.5	46.8	56.3	55.8	57.4	68.9	67.2	70.2	60	24.5	23.7	24.9	29.9	29.5	30.3	39.7	39.3	40.5	48.1	47.7	48.5	59.8	59.4	60.3
180	25.8	24.9	25.3	46	44.3	45.3	56.8	54.2	57.3	69.5	68.1	71.2	90	24.6	24.1	25.1	33.8	33.5	34.2	44.3	43.8	44.7	54.2	53.8	54.5	64.3	64.1	64.7
210	25.9	24.5	25.8	46.3	45.3	45.7	56.5	54.3	57.2	70.1	68.3	71.2	120	24.9	24.1	25.1	34.9	34.7	35.3	45	44.6	45.3	55.7	55.4	56.1	67.5	67.1	67.8
240	26.3	25.5	25.9	46.7	45.2	47.2	56.9	55.2	57.4	69.9	68.5	71.3	150	25	24.3	25.7	35.7	35.2	36.2	45.4	45	45.9	56.3	56.1	56.7	68.9	68.7	69.5
270	26.4	25.7	26.1	46.9	45.1	48.3	56.7	54.8	57.9	70	69.3	72.5	180	25.3	24.5	25.8	36	35.7	36.3	45.8	45.3	46.2	56.8	56.4	57.1	69.5	69.2	69.8
300	26.7	26.5	27.1	46.4	45.1	46.9	56.8	55.1	57.4	69.9	68.4	72.2	210	25.4	24.8	26.1	36.3	35.9	36.8	45.9	45.5	46.3	56.5	56.2	56.8	70.1	69.6	70.5
													240	25.6	25.1	26.5	36.7	36.3	37.1	46	45.6	46.3	56.9	56.5	57.3	69.9	69.5	70.6
													270	25.7	25.2	26.3	36.9	36.7	37.4	45.9	45.5	46.2	56.7	56.4	56.9	70	69.7	70.5
													300	25.8	25.3	26.7	36.4	36.1	36.9	45.8	45.6	46.1	56.8	56.6	57.1	69.9	69.4	70.5
D		E
	IGVs		US+Laser			IGVs+Laser			IGVs+US+Laser
30	25.8	0	32.8	32.3	34.7	32.4	32.5	32.9	33.5	32.5	32.9
60	38.5	60	33.5	33.2	33.8	38.9	38.6	39.3	42.6	42.2	43
90	47.1	120	34.7	34.5	34.8	42.3	42.1	42.7	53.7	53.3	54.2
120	52.2	180	36.1	35.8	36.5	45.5	45.2	45.8	59.8	59.5	60.3
150	53.7	240	37.4	37.2	37.8	47.9	48.1	48.5	63.2	62.9	63.6
180	55	300	37.8	37.5	37.9	48.6	48.3	49.1	64.2	63.8	64.7
210	55.8
240	56.5
270	56.9
300	56.8
330	47.7
360	41.6
390	38.5
420	34.4
450	32.1
480	30.6
510	29.2
540	28.6
570	28.1
600	27.8
630	36.2
660	42.6
690	49
720	53.7
750	55
780	55.7
810	56.6
840	56.8
870	56.7
900	46.5
930	40.8
960	36.9
990	34.5
1020	32.2
1050	30.1
1080	29.3
1110	28.7
1140	28.2
1170	27.6
1200	27.1
1230	37.2
1260	44.5
1290	51.7
1320	53.9
1350	54.8
1380	55.5
1410	56.3
1440	56.6
1470	56.7
1500	47.7
1530	41.6
1560	38.1
1590	34.3
1620	32.1
1650	30.5
1680	29.2
1710	28.7
1740	28.4
1770	27.9
1800	27.5

## Sheet: √Fig.S2
1	3	5	7
269	266	262	255
266	257	252	245
273	268	262	252

## Sheet: √Fig.S3
		12h			24h			48h
	10	89.5	93.4	90.7	95.7	90.6	89.4	95.8	99.2	92.3
	20	88.8	95.9	91.5	93.1	88.4	89.5	93.5	96.2	92.8
	30	91.2	88.7	93.3	89.7	92.1	93.2	95.3	92.8	93.1
	40	92.8	89.4	91.5	90.5	97.9	91.7	94.4	97.3	92.6

## Sheet: √Fig.S4
	Time(h)	ICG-GVs			ICG
	0.0167	100	100	100	100	100	100
	0.0833	95	96	93	0	1	2
	0.1667	90	88	85	0	0	0
	0.5	43	35	33	0	0	0
	1	20	27	25	0	0	0
	2	10	11	13	0	0	0
	4	8	9	11	0	0	0
	8	6	7	6	0	0	0
	12	4	4	3	0	0	0
	24	3	4	1	0	0	0

## Sheet: √Fig.S5
A		B		C		D		E		F		G		H
Control	ICG-GVs	Control	ICG-GVs	Control	ICG-GVs	Control	ICG-GVs	Control	ICG-GVs	Control	ICG-GVs	Control	ICG-GVs	Control	ICG-GVs
52.8	49.8	7.4	8.3	1164	1308	163	158	10.35	10.06	15.7	15.7	51.1	49.6	308	317
58.8	50.8	5.7	5.7	1756	1407	167	179	10.87	11.58	15.3	15.4	50	50.8	307	304
50	49.7	8.3	11.3	1183	950	153	158	10.01	10.1	15.2	15.6	50	49.3	306	317

## Sheet: √Fig.S6
A		B		C		D
Control	ICG-GVs+US+Laser	Control	ICG-GVs+US+Laser	Control	ICG-GVs+US+Laser	Control	ICG-GVs+US+Laser
39.816	30.553	56.352	54.708	22.512	19.774	11.856	12.457
36.126	37.892	52.724	48.903	23.066	21.823	14.226	12.903
33.468	38.902	50.451	58.093	20.031	24.802	12.58	11.093
